# Supplementary material for: Unhealthy Ultra-Processed Food, Diet Quality and Adherence to the Mediterranean Diet in Children and Adolescents: The DELICIOUS Project
Source: Foods. 2025 Jul 28;14(15):2648. doi: 10.3390/foods14152648 (PMC12345705; doi:10.3390/foods14152648)
Supplement: Supplementary file 1 [file foods-14-02648-s001.zip]

Archive with 1 entries (1 files):
- foods-3642845-supplementary.pdf
